# Supplementary material for: Study on Microstructural Evolution, Strengthening and Deformation Mechanisms of a CoCrNi-Based Medium-Entropy Alloy with Different Annealing Times
Source: Materials (Basel). 2026 Feb 28;19(5):945. doi: 10.3390/ma19050945 (PMC12986024; doi:10.3390/ma19050945)
Supplement: Supplementary file 1 [file materials-19-00945-s001.zip]

Archive with 1 entries (1 files):
- materials-4160659-supplementary.pdf
